# Supplementary material for: Clinical features and prognosis of pulmonary enteric adenocarcinoma: A retrospective study in China and the SEER database
Source: Front Oncol. 2023 Mar 27;13:1099117. doi: 10.3389/fonc.2023.1099117 (PMC10083384; doi:10.3389/fonc.2023.1099117)
Supplement: Supplementary file 1 [file Table_1.xlsx]

## Sheet: Sheet1
ID	gender	age	symptoms	stage	laterality	primary site	smoking history	alcohol history	family history of cancer	pulmonary metastasis	hepatic metastasis	osseous metastasis	distant lymph node metastases	Metastasis from other sites	surgery	time of diagnosis	time of progression	death time	OS(month)	PFS	First-line treatment	CEA	NSE	CYFRA211	CA199	number of lymph node metastases	EGFR mutation	KRAS mutation	other mutation
1	1	63	1	Ⅰa	1	1	2	1	mother:esophageal carcinoma	0	0	0	0	0	1	2014.06.19	progression-free	progression-free	102	102	Surgery + gemcitabine + cisplatin 2 cycles	blank	blank	blank		0（6）	blank	blank	blank
2	1	63	4	Ⅱa	1		2	2	mother:ovarian cancer	0	0	0	0	0	1	2015.07.24	2016.06.13	2018.04	32（Death from infection）	11	Surgery + vinorelbine 4 cycles	blank	blank	blank		0（9）	0	1	0
3	2	46	1	Ⅱ	1	3	1	1	father:gastric cancer	0	0	0	0	0	1	2015.07.31		2021.12	76	76	Surgery					6（32）	1（21）	blank	ALK(-)
4	1	71	2	ⅠA	1	1	2	1	no	0	0	0	0	0	1	2018.04.02		2018.05.29	2（Died of bronchial stump fistula）	2	Surgery	6.79	13.77	2.08		0（36）	blank	blank	blank
5	2	73	3	Ⅱ	2	3	1	1	no	0	0	0	0	0	1	2020.03.26		Last follow-up time，2021.10.07	20	20	Surgery，Chemotherapy, treatment options unknown	4.51	17.7	2.62		6（12）	1（19）	0	0
6	2	62	4	Ⅰ	1	3	1	1	no	0	0	0	0	0	1	2019.03.21	2019.09.08，骨转移	progression-free	33	4	Surgery，Pemetrexed + nidaplatin 4 times	3.16	9.99	6.23		0（12）	0	blank	blank
7	2	53	4	Ⅱ	2	1	1	1	mother:lung cancer	0	0	0	0	0	1	2019.08.05	progression-free	progression-free	28	28	Surgery	0.86	20.5	3.44		0（14）	0	blank	blank
8	2	47	1	ⅠA2	2	3	1	1	mother:brain tumor	0	0	0	0	0	1	2020.06.09	progression-free	progression-free	18	18	Surgery	0.48	10.87	1.53		0（11）	blank	blank	blank
9	1	63	2	ⅡB	2	3	1	1	no	0	0	0	0	0	1	2020.06.29	2021.06.14	Last follow-up time,2021.09.16	17	12	Surgery，Pemetrexed + nidaplatin 2 times	6.12	14.52	4.44		0（9）	0	0	TP53 mutation64.34%
10	2	60	3	ⅡB	1	3	1	1	no	0	0	0	0	0	1	2021.02.23	progression-free	Last follow-up time,2021.12	10	10	Surgery，Paclitaxel + carboplatin 4 cycles	blank				0（9）	0	blank	blank
11	1	60	6	Ⅳ	1	2、3	1	2	no	0	0	1	0	0	2	2014.09.06	2015.06.26	Lost to follow-up，time of last visit to the hospital,2015.07	10	9	Gemcitabine + cisplatin 4 times					blank	0	blank	blank
12	2	73	4	IV	1	3	1	1	no	1	0	0	blank	0	2	2017.06.26	2018.05.22	2020.04	33	11	Pemetrexed + nidaplatin 6 cycles，2018.3.9Actinib					blank	0	blank	ALK(-)
13	1	73	2	Ⅳ	2	3	2	1	no	1	0	1	0	0	2	2017.08.01		2017.10.	2	2	Untreated	50.71	18.74	8.76		blank	0	0	0
14	2	68	1	Ⅳ	2	3	1	1	mother:carcinoma of rectum	1	0	1	0	0	2	2017.09.18	2018.05.04	Lost to follow-up	51	8	Gemcitabine + cisplatin 4 times	8.83	13.81	5.62	＞1000	blank	0		ERBB2(+)
15	1	71	3	Ⅳ	3		1	1	no	1	0	0	0	0	2	2017.10.	2018.05.15	2020.12	35	7	Pemetrexed + cisplatin 6 cycles	6.57	11.89	3.31		blank	0	1	0
16	1	47	7	Ⅳ	2	3	1	1	no	0	0	0	0	0	1	2017.12.26	2018.04.25	Lost to follow-up	4	4	Surgery，Docetaxel + lopplatin 4 cycles					0（20）	0	blank	ALK(-)
17	1	50	2	Ⅳ	1	3	2	2	no		0	1		0	2	2018.03.26	2018.08.26	Lost to follow-up	5	5	Pemetrexed + nidaplatin 6 cycles	3.87	11.8	6.41		blank	0	blank	blank
18	2	71	4	Ⅰ	1	3	1	1	no	0	0	0	0	0	2	2018.04.13		progression-free	44	44	Pemetrexed + carboplatin + bevacal 1 cycle	370.3	12.37	2.97		blank	1（19）	0	0
19	2	72	6	Ⅳ	2	3	1	1	no	0	0	0	0	adrenal gland，paraspinal aorta	2	2018.08.10		2019.02	6	6	Pemetrexed + cisplatin 2 cycles	3.19	16.92	7.11		blank	blank	blank	blank
20	1	58	5	ⅢB	1	3	2	1	father:lung cancer	0	0	0	0	0	2	2018.05.09	2018.08.16	Lost to follow-up	3	3	Pemetrexed + carboplatin 2 cycles	173.9	10.2	2.62		blank	0	0	0
21	1	46	4	Ⅳ	1	2	1	1	no	0	1	0	0	right diaphragm	2	2019.04.01	2019.11.14	2020.03.14	11	7	Pemetrexed + carboplatin +bevacizumab 5 cycles，radiotherapy	66.24	13.7	8.64		无	0	0	ERBB2 23.56%
22	2	86	6	Ⅳ	2	3	1	1	no	1	0	0	0	0	2	2019.04.24		2019.08	3	3	Pemetrexed + carboplatin 1 cycle	3.03	23.46	130		blank	0	1	ERBB2 NA
23	2	48	6	Ⅲa	2	3	1	1	no	0	0	0	0	0	1	2020.07.27		progression-free	17	17	Surgery，Paclitaxel + carboplatin 6 cycle，Osimertinib maintenance therapy	blank	blank	blank		6+/11	1（19）	o	TP53mutation
24	2	49	3	Ⅳ	1	3	1	1	no	0	0	0	1	adrenal gland	2	2021.06.21	2022.01.2	progression-free	6	6	Pemetrexed + carboplatin + bevacizumab for 2 cycles，Gefitinib 6 cycles	160.1	12.61	5.3	28.29	blank	1（19）	0	0
25	2	73	3	ⅢA	1	3	1	1	eldest brother:lung cancer	0	0	0	0	0	3	2017.03	2017.08	2020.05.12	38	5	radiotherapy，Pemetrexed	3.54	11.65	8.32		blank	0	1	0
26	1	85	3	Ⅳ	2	3	1	2	no	1	0	0	0	0	3	2018.03.20		2018.09	5	5	radiotherapy	62.41	18.51	11.18		blank	blank	blank	blank
